# Supplementary material for: Ginsenoside Re Regulates the Insulin/Insulin-like Growth Factor-1 Signaling Pathway and Mediates Lipid Metabolism to Achieve Anti-Aging Effects in Caenorhabditis elegans
Source: Molecules. 2025 Aug 22;30(17):3463. doi: 10.3390/molecules30173463 (PMC12430152; doi:10.3390/molecules30173463)
Supplement: Supplementary file 1 [file molecules-30-03463-s001.zip]

Archive with 1 entries (1 files):
- molecules-3770541 - Supplementary Material S1-English version.pdf
